# Supplementary material for: ﻿Resurrection of Pleurospermumlecomteanum H.Wolff (Apiaceae) based on molecular and morphological evidence
Source: PhytoKeys. 2022 Oct 24;212:1–11. doi: 10.3897/phytokeys.212.94280 (PMC9836469; doi:10.3897/phytokeys.212.94280)
Supplement: XML Treatment for Pleurospermum lecomteanum [file phytokeys.212.94280-treatment1.xml]

<!DOCTYPE tp:taxon-treatment
  PUBLIC "-//TaxonX//DTD Taxonomic Treatment Publishing DTD v0 20100105//EN" "tax-treatment-NSO.dtd">
<tp:taxon-treatment xmlns:tp="http://www.plazi.org/taxpub"><tp:treatment-meta><kwd-group><label>Taxon classification</label><kwd>
                <named-content content-type="kingdom">Plantae</named-content>
              </kwd><kwd>
                <named-content content-type="order">Apiales</named-content>
              </kwd><kwd>
                <named-content content-type="family">Apiaceae</named-content>
              </kwd></kwd-group><mixed-citation publication-type="journal"><person-group><name><surname>Zhou</surname><given-names>Jing</given-names></name><name><surname>Niu</surname><given-names>Junmei</given-names></name><name><surname>Wang</surname><given-names>Xinyue</given-names></name><name><surname>Zhou</surname><given-names>Shilin</given-names></name><name><surname>Liu</surname><given-names>Zhenwen</given-names></name></person-group><article-title>﻿Resurrection of <italic><tp:taxon-name><tp:taxon-name-part taxon-name-part-type="genus" reg="Pleurospermum">Pleurospermum</tp:taxon-name-part><tp:taxon-name-part taxon-name-part-type="species" reg="lecomteanum">lecomteanum</tp:taxon-name-part></tp:taxon-name></italic> H.Wolff (<tp:taxon-name><tp:taxon-name-part taxon-name-part-type="family">Apiaceae</tp:taxon-name-part></tp:taxon-name>) based on molecular and morphological evidence</article-title><source>PhytoKeys</source><day>24</day><month>10</month><year>2022</year><volume>212</volume><fpage>1</fpage><lpage>11</lpage><pub-id pub-id-type="doi">10.3897/phytokeys.212.94280</pub-id></mixed-citation></tp:treatment-meta><tp:nomenclature><label>﻿</label><tp:taxon-name>
              <object-id xmlns:xlink="http://www.w3.org/1999/xlink" content-type="arpha" xlink:type="simple">D913EF5A-0A55-5A08-8F49-674FE8016A7B</object-id>
              <tp:taxon-name-part taxon-name-part-type="genus" reg="Pleurospermum">Pleurospermum</tp:taxon-name-part>
              <tp:taxon-name-part taxon-name-part-type="species" reg="lecomteanum">lecomteanum</tp:taxon-name-part>
            </tp:taxon-name><tp:taxon-authority>H.Wolff, 1929, Repert. Spec. Nov. Regni Veg. 27: 116.</tp:taxon-authority></tp:nomenclature><tp:treatment-sec sec-type="material" id="SECID0EHIAG"><title>Type.</title><p>China. Su-tchuen [Sichuan]: Bassin de Tongho (M.Thibet), Dzenla, roches metamorph., 3500 m, prairies alpines, 24 September 1911, <italic>A.F. Legendre 1537</italic> (lectotype P! barcode P00834556, designated by Pimenov, Kljuykov, 2000a: 550); Su-tchuen [Sichuan]: Bassin de Tong-ho (M.Thibet) Tse minuda, terrain schistos., 4500 m, 04 October 1911, <italic>A.F. Legendre 1603</italic> (syntype P! barcode P00834557); Sze-ch’uan [Sichuan]: reg. bor.-occid., Dalgang cia. 50 km VSV von Merge, 3500 m, 03 September 1922, <italic>H. Smith 4313</italic> (lectotype GB! barcode GB0048821; isolectotype UPS!).</p></tp:treatment-sec><tp:treatment-sec sec-type="material" id="SECID0ETIAG"><title>Other specimens examined.</title><p>China. Qinghai: Jiuzhi, 4100 m, 20 August 2019, <italic>J. Zhou</italic>, <italic>J. Wei &amp; Y.Z. Gao G034</italic>, <italic>G036</italic>, <italic>G037</italic>, <italic>G039</italic> (KUN); Sichuan: Hongyuan, 3600 m, 25 August 2005, <italic>J. Zhou &amp; L.Q. Fang ZJ0624</italic> (KUN).</p></tp:treatment-sec><tp:treatment-sec sec-type="description" id="SECID0EFJAG"><title>Description.</title><p>Herbs perennial, 10–25 cm tall. Taproot long conic, simple. Stem erect, ribbed, sometimes shortened, bases with remnant sheaths. Basal and lower leaves petiolate; petioles 3–6 cm, petiole base sheathing, oblong, ca. 1.5–2 cm long; blade oblong in outline, 2–3-pinnatisect; pinnae 4–8 pairs, short petiolulate or subsessile; ultimate segment narrowly ovate or lanceolate, 3–5× 1–1.5 mm, entire or 2–3-lobed. Upper leaves smaller and reduced, sheath prominent. Umbels compound, terminal or lateral; bracts 4–6, leaf-like, 2–6 cm long; rays 8–15, 1–7 cm long, unequal or equal; bracteoles 6–8, broadly ovate, similar to bracts, margin broadly white membranous, apex pinnate, longer than the flowers. Calyx teeth triangular, 0.5 mm long. Petals white, or purple, oblong-obovate, apex acute, short incurved. Stylopodium flat; styles longer than stylopodium. Fruit oblong, slightly compressed laterally; ribs prominent, broadly winged; vittae 1 in each furrow, 2 on commissure. Fl. Aug–Sep, fr. Sep–Oct.</p></tp:treatment-sec><tp:treatment-sec sec-type="notes" id="SECID0EKJAG"><title>Note.</title><p>In flora of China, <italic><tp:taxon-name><tp:taxon-name-part taxon-name-part-type="genus" reg="Pleurospermum">Pleurospermum</tp:taxon-name-part><tp:taxon-name-part taxon-name-part-type="species" reg="wilsonii">wilsonii</tp:taxon-name-part></tp:taxon-name></italic> was described as 2–3-ternate-pinnate (<xref ref-type="bibr" rid="B4">Pan and Watson 2005</xref>). However, the type specimens and the protologues for it and its synonymous species, <italic><tp:taxon-name><tp:taxon-name-part taxon-name-part-type="genus" reg="Pleurospermum">P.</tp:taxon-name-part><tp:taxon-name-part taxon-name-part-type="species" reg="crassicaule">crassicaule</tp:taxon-name-part></tp:taxon-name></italic>, show that their leaf blades are “simpliciter pinnata” or “1- vel subbipinnatisecta” (<xref ref-type="bibr" rid="B1">Boissieu 1906</xref>; <xref ref-type="bibr" rid="B16">Wolff 1925</xref>). For <italic><tp:taxon-name><tp:taxon-name-part taxon-name-part-type="genus" reg="Pleurospermum">Pleurospermum</tp:taxon-name-part><tp:taxon-name-part taxon-name-part-type="species" reg="cnidiifolium">cnidiifolium</tp:taxon-name-part></tp:taxon-name></italic>, H. Wolff described its blades as “bi- vel subtripinnatipartita”, but the type has 1-pinnate (PE00033257), or 2-pinnatisect (GB0048821). After careful examination of GB0048821, we considered that its morphology was more similar to <italic><tp:taxon-name><tp:taxon-name-part taxon-name-part-type="genus" reg="Pleurospermum">P.</tp:taxon-name-part><tp:taxon-name-part taxon-name-part-type="species" reg="lecomteanum">lecomteanum.</tp:taxon-name-part></tp:taxon-name></italic> That is, for <italic><tp:taxon-name><tp:taxon-name-part taxon-name-part-type="genus" reg="Pleurospermum">P.</tp:taxon-name-part><tp:taxon-name-part taxon-name-part-type="species" reg="cnidiifolium">cnidiifolium</tp:taxon-name-part></tp:taxon-name></italic>, the type PE00033257 should be selected, while GB0048821 should be put under <italic><tp:taxon-name><tp:taxon-name-part taxon-name-part-type="genus" reg="Pleurospermum">P.</tp:taxon-name-part><tp:taxon-name-part taxon-name-part-type="species" reg="lecomteanum">lecomteanum</tp:taxon-name-part></tp:taxon-name></italic>. Our population in Chayu County of Tibet with variable leaf morphology (1-pinnate or subbipinnatisect) yielded identical ITS sequences. Therefore, with the resurrection of <italic><tp:taxon-name><tp:taxon-name-part taxon-name-part-type="genus" reg="Pleurospermum">P.</tp:taxon-name-part><tp:taxon-name-part taxon-name-part-type="species" reg="lecomteanum">lecomteanum</tp:taxon-name-part></tp:taxon-name></italic>, the description for <italic><tp:taxon-name><tp:taxon-name-part taxon-name-part-type="genus" reg="Pleurospermum">P.</tp:taxon-name-part><tp:taxon-name-part taxon-name-part-type="species" reg="wilsonii">wilsonii</tp:taxon-name-part></tp:taxon-name></italic> should be revised as: blades 1-pinnate or subbipinnatisect, ultimate segments ovate or suborbicular, 7–14×4–10 mm, base cuneate, margins irregularly serrate to deeply lobed, rays 10–25, subequal. Furthermore, <italic><tp:taxon-name><tp:taxon-name-part taxon-name-part-type="genus" reg="Pleurospermum">Pleurospermum</tp:taxon-name-part><tp:taxon-name-part taxon-name-part-type="species" reg="lecomteanum">lecomteanum</tp:taxon-name-part></tp:taxon-name></italic> occurs in the open grasslands in Yunnan, Sichuan, Gansu and Qinghai provinces of China, while <italic><tp:taxon-name><tp:taxon-name-part taxon-name-part-type="genus" reg="Pleurospermum">P.</tp:taxon-name-part><tp:taxon-name-part taxon-name-part-type="species" reg="wilsonii">wilsonii</tp:taxon-name-part></tp:taxon-name></italic> is on the south slope of mountains in Sichuan, Qinghai and Xizang provinces of China.</p></tp:treatment-sec><ref-list><ref id="B4"><mixed-citation xmlns:xlink="http://www.w3.org/1999/xlink" xlink:type="simple"><person-group><name name-style="western"><surname>Pan</surname><given-names>ZH</given-names></name><name name-style="western"><surname>Watson</surname><given-names>MF</given-names></name></person-group> (<year>2005</year>) <article-title><italic><tp:taxon-name><tp:taxon-name-part taxon-name-part-type="genus">Pleurospermum</tp:taxon-name-part></tp:taxon-name></italic> Hoffm.</article-title> In: <person-group><name name-style="western"><surname>Wu</surname><given-names>ZY</given-names></name><name name-style="western"><surname>Peter</surname><given-names>HR</given-names></name><name name-style="western"><surname>Hong</surname><given-names>DY</given-names></name></person-group> (<role>Eds</role>) <issue-title>Flora of China, Vol.</issue-title><source>14. Science Press &amp; Missouri Botanical Garden Press</source>, <fpage>23</fpage>–<lpage>35</lpage>.</mixed-citation></ref><ref id="B1"><mixed-citation xmlns:xlink="http://www.w3.org/1999/xlink" xlink:type="simple"><person-group><name name-style="western"><surname>Boissieu</surname><given-names>H</given-names></name></person-group> (<year>1906</year>) <article-title>Note sur quelques Ombelliferes de la Chine, d’après les collections du Museum d’Histoire Naturelle de Paris.</article-title><source>Bulletin de la Société Botanique de France</source><volume>53</volume>(<issue>6</issue>): <fpage>418</fpage>–<lpage>437</lpage>. <ext-link xlink:href="10.1080/00378941.1906.10831189" ext-link-type="doi" xlink:type="simple">https://doi.org/10.1080/00378941.1906.10831189</ext-link></mixed-citation></ref><ref id="B16"><mixed-citation xmlns:xlink="http://www.w3.org/1999/xlink" xlink:type="simple"><person-group><name name-style="western"><surname>Wolff</surname><given-names>H</given-names></name></person-group> (<year>1925</year>) <article-title>Neue Umbelliferen-Gattungen aus Ostasien.</article-title><source>Notizblatt des Botanischen Gartens und Museums zu Berlin-Dahlem</source><volume>9</volume>(<issue>84</issue>): <fpage>275</fpage>–<lpage>280</lpage>. <ext-link xlink:href="10.2307/3994550" ext-link-type="doi" xlink:type="simple">https://doi.org/10.2307/3994550</ext-link></mixed-citation></ref></ref-list></tp:taxon-treatment>
